# Supplementary material for: Mortality Trends in Patients Undergoing Hemodialysis, 2003–2021: Data from National Health Insurance Service in Korea
Source: J Clin Med. 2025 Apr 25;14(9):2987. doi: 10.3390/jcm14092987 (PMC12073088; doi:10.3390/jcm14092987)
Supplement: Supplementary file 1 [file jcm-14-02987-s001.zip]

Archive with 1 entries (1 files):
- jcm-3570171-supplementary.pdf
